# Supplementary material for: Evaluation of the Pharmaceutical Activities of Chuanxiong, a Key Medicinal Material in Traditional Chinese Medicine
Source: Pharmaceuticals (Basel). 2024 Aug 31;17(9):1157. doi: 10.3390/ph17091157 (PMC11434844; doi:10.3390/ph17091157)
Supplement: Supplementary file 1 [file pharmaceuticals-17-01157-s001.zip]

Archive with 1 entries (1 files):
- pharmaceuticals-3159648-Supplementary materials.pdf
